# Supplementary material for: Histone posttranslational modifications and cell fate determination: lens induction requires the lysine acetyltransferases CBP and p300
Source: Nucleic Acids Res. 2013 Sep 12;41(22):10199–214. doi: 10.1093/nar/gkt824 (PMC3905850; doi:10.1093/nar/gkt824)
Supplement: Supplementary Data [file supp_gkt824_nar-01527-v-2013-File008.xlsx]

## Sheet: Sheet1
Down-regulated genes in CBP-p300 DCKO presumptive lens ectoderm	Lens-enriched lens in iSyTE that are downregulated in CBP-p300 DCKO lens	FDR for iSyTE identiifed genes						Genes identified from the CBP/p300 and Pax6-FDR comparison
Crybb3	1110031I02Rik	0.00310862			Top 50 DRGs in CBP/p300 DCKO lens identified by iSyTE			6130401L20Rik (Egfem1)
Gja8	1110032E23Rik (Fam198b)	2.32238e-09						Adra2a
Cryge	1110059G02Rik	2.3672e-06			p-values for E10.5 lens in iSyTE			Aldh1a7
Cx3cl1	1700025G04Rik	0.0025088			p-values for E11.5 lens in iSyTE			Antxr1
Nupr1	1810032O08Rik	0.00312056			p-values for E12.5 lens in iSyTE			Anxa1
Prox1	2310014F06Rik	8.32349e-06						BC020108 (Arsi)
Igfbp7	2610024B07Rik (Tead1)	5.59273e-05						BC030476
Crygd	2610319H10Rik	2.9126e-05						Chrna4
LOC100046025	2900017F05Rik	1.44297e-06						Clrn1
Mip	3830612M24	0.000605708						Col13a1
Jag1	5430434G16Rik	0.000171548						Crybb3
Cryba1	5830411K21Rik	4.75328e-06						Cryge
Cyp4v3	5830427D02Rik	0.00200731						Cx3cl1
Nid1	9030625A04Rik (Lacc1)	3.32326e-07						Cxcl14
Anxa1	9130213B05Rik (Parm1)	2.9126e-05						Cyp4v3
Prokr1	9430008C03Rik	0.00221962						D230046H12Rik
LOC100047419	A130004G07Rik	0.000115277						Dkk3
BC020108	Abcc4	1.33293e-07						Ell2
Aif1	Abcc8	9.37936e-08						Elovl3
Cryba1	Ablim1	8.07838e-07						Enpp2
LOC100047619	Adamts12	2.64729e-05						Fat4
Pdgfra	Adamts18	3.93437e-07						Fn1
Ednrb	Adamtsl4	5.87985e-06						Ggt1
Gcnt1	Adra2c	1.23721e-05						Glrx
Tgfb2	Agtrap	3.45346e-06						Glrx1
Arhgap24	AI848100	1.01312e-05						Has2
Cryab	Aif1	0.000141405						Leprel1
1110032E23Rik	Akap13	0.000107414						LOC100046120 (Clu)
Igsf4a	Aldh1a1	4.77201e-11						Mab21l1
Trpm3	Aldh1a7	3.44992e-09						Maf
Cryaa	Ank2	2.77049e-08						Mafb
Tnc	Antxr1	0.000174824						Mme
Prox1	Anxa1	5.49893e-06						Ng23
Trpm3	App	0.00224002						Pdgfra
Lbh	Arhgap24	3.18647e-07						Prox1
Crygc	Ass1	3.25062e-08						Rin2
Ank2	Atp1b3	7.84514e-07						Slit2
BC003993	B830007D08Rik	0.000208161						Spon2
Sema6d	Bach2	1.32011e-06						Tnc
Bach2	Bcar3	3.02948e-08						Trpm3
Mtap7	Bcl2l13	3.21691e-06
Sfrp1	Btg1	5.57529e-06
Lbh	Capn3	7.1343e-10
AW548124	Cdh2	0.000377652
Lix1	Cdh4	2.88012e-06
Zeb2	Cdv3	1.56176e-05
C130034I18Rik	Cgnl1	8.4115e-06
Cryba2	Cited2	0.00129035
4833405F18Rik	Clrn1	0.000315647
Myb	Cntn6	2.27944e-07
9130213B05Rik	Col13a1	2.43319e-07
Tnc	Col4a1	3.80375e-06
1110059G02Rik	Col4a5	1.20437e-07
Dgkb	Col4a6	1.91671e-08
Adamts18	Coro2b	3.78867e-06
Trpm3	Cp	4.03476e-09
Sparc	Crim1	4.52219e-08
Cdh2	Cryaa	7.09791e-11
Slit2	Cryab	9.98365e-10
B230215L15Rik	Cryba1	2.67828e-10
Crim1	Cryba2	2.86329e-09
5830427D02Rik	Crybb2	1.29039e-05
Phactr1	Crybb3	1.99692e-10
Sparc	Crygd	3.21417e-10
Leprel1	Crygn	4.77201e-11
Wdfy1	Crygs	6.4201e-10
Crim1	Ctss	0.00191297
Vim	Cx3cl1	2.94577e-06
Elovl3	Cyp4v3	9.90184e-07
LOC100044363	Dctd	0.000256485
Maf	Dgkb	1.37488e-06
BC022623	Dkk3	1.44514e-08
LOC100044363	Dock5	2.39266e-08
Efnb2	Dpp7	0.000268179
Aif1	Dst	7.1605e-05
Ell2	Dusp6	0.00167272
Lix1	Edaradd	7.25551e-06
Tbl1xr1	Edn1	1.30134e-05
A830006N08Rik	Ednrb	3.28955e-05
Zeb2	Efnb2	5.17427e-05
Shmt1	Egr1	0.000238888
Etv5	Ell2	1.07406e-06
Zeb2	Eml5	4.26265e-07
Rasa3	Epb4.1l2	1.2934e-07
Slc7a11	Epb4.1l4a	2.34203e-08
Vit	Erdr1	0.000209824
Fbxo2	Etl4	2.06078e-05
1110032E23Rik	Etv1	7.34282e-07
Sulf1	Etv5	9.55504e-05
LOC100045869	Eya1	0.000657311
Ng23	Fcrls	0.000823899
Gcnt1	Fip1l1	0.000412477
Scube3	Flrt2	7.87476e-05
Igfbp7	Fn1	3.96893e-05
Rai14	Galnt7	0.000214794
E230020D15Rik	Gamt	6.90492e-06
Fjx1	Gbf1	0.000378757
B4galt5	Gfap	0.00161886
Slc35f3	Ggt1	7.22198e-06
C3ar1	Gja8	2.44239e-08
D430007A19Rik	Gnao1	0.000161783
9530048I18Rik	Gns	3.88506e-05
Hbb-b1	Greb1	0.000251129
Fgfr1op	Grifin	1.34901e-08
Fjx1	Hps3	0.000618786
Epb4.1l2	Htra3	3.66237e-10
2310014F06Rik	Il6st	0.00161886
Spon2	Ipo5	0.000108025
Etv1	Itga6	1.14669e-06
Tacc2	Itgav	0.000504022
P2ry6	Jag1	4.31545e-07
Nr1h5	Kcnj12	3.22495e-08
Etv5	Kctd12b	0.000129193
Slco2b1	Klhl21	0.000193739
Mme	Lama1	1.35271e-06
Cp	Lamc1	0.000167457
Grifin	Ldlrad3	1.91588e-05
Ntrk2	Leprel1	7.36074e-08
Col4a5	Lix1	6.01399e-07
D230048P18Rik	Lrtm1	0.000227786
B230215L15Rik	Mab21l1	2.33384e-07
LOC386405	Maf	2.58221e-07
Abcc4	Mafb	9.64899e-07
Pcdhgb8	Mafg	1.02681e-07
D230046H12Rik	Mcfd2	9.58778e-07
Antxr1	Mfge8	3.09844e-05
1700013G10Rik	Mip	4.77201e-11
Tyrobp	Mme	7.4965e-06
Dusp6	Mpeg1	0.000763441
Htra3	Mtap	0.000175066
D030006J20Rik	Mtap7	7.1343e-10
Psmg2	Myb	6.10128e-07
AI848100	Mycn	3.49167e-06
Eif2s3y	Myo1b	8.2659e-06
Epb4.1l2	Myo6	1.23085e-07
Igsf3	Nap1l1	0.000132476
LOC234081	Nav1	1.31505e-05
Sulf1	Ng23	7.1343e-10
Hmga2	Nhsl1	6.68635e-05
Gpr82	Nid1	1.99704e-07
Antxr1	Npl	1.56672e-08
Cxcl14	Nuak2	5.32148e-06
Npl	Nupr1	5.03932e-09
Lama1	Odz2	5.2875e-06
Mfge8	Olfml3	0.00266983
Sema6a	Ostf1	3.94641e-06
Laptm5	Otud7b	0.000199508
Adamts17	P2ry6	0.00123595
1810032O08Rik	Pax6	8.63129e-09
Sfrp1	Pcnx	3.15523e-06
Erdr1	Pdgfra	0.000934042
Fat4	Pdzk1	9.70995e-07
2210411A11Rik	Pitx3	1.83574e-09
9130213B05Rik	Pknox2	0.00136611
Slit2	Plch1	2.42317e-06
Fbn1	Plec1	6.80813e-06
A630034I12Rik	Pon2	4.19356e-07
Hnrpdl	Prkg1	0.000688076
Nuak2	Prokr1	0.000485397
1700026L06Rik	Prox1	8.7508e-08
Ctgf	Ptger3	0.00346149
5830411I20	Ptpru	6.30173e-08
LOC100040962	Pvrl3	0.000287296
2410127L17Rik	Pxdn	4.46655e-06
4933421H10Rik	Rasl11b	1.13275e-06
Iqgap2	Rnf113a1	6.97179e-07
Leprel1	Rrp12	0.00387844
AW548124	Samd5	0.000158043
LOC100046568	Scgn	0.000191205
Sfrs12	Scube3	1.11123e-06
Plch1	Sema5a	1.416e-05
Prokr1	Sfrp1	3.52394e-07
5330401F18Rik	Sfrp2	5.25759e-07
A630050F23Rik	Slc11a1	0.000875737
Frap1	Slc35f3	0.000266145
Sema6d	Slc3a2	1.66938e-07
Slit2	Slc7a11	0.000268664
Slc3a2	Slc7a8	4.70824e-06
Snord22	Slit2	0.000111394
Adamts12	Smyd2	4.76384e-06
LOC383371	Sparc	8.09223e-05
Rprm	Spna2	1.53768e-05
5430434G16Rik	Spnb1	0.00012701
Mpeg1	Spon2	1.35442e-05
Aldh1a7	Ssx2ip	7.01289e-07
Rgs10	Stxbp6	3.86054e-07
4921528G01Rik	Tacc2	9.99342e-05
Zbtb8	Taf15	2.92944e-05
Mme	Tdrd7	1.17232e-09
Nbl1	Tgfb2	2.15344e-05
Hba-a1	Tgif1	0.000293007
E430003D02Rik	Tnc	8.72926e-05
LOC100047353	Tnfaip8	2.03957e-05
Rin2	Trpm3	4.01166e-09
Hbb-b1	Ttc29	1.86051e-06
Col4a1	Ttc7	1.34931e-05
Myb	Tyrobp	3.04591e-05
Fzd1	Upp1	1.41418e-05
Map3k1	Vim	0.000539501
Glrx1	Vit	7.1343e-10
Agtrap	Vldlr	0.00014722
Ctss	Ypel2	2.63391e-06
Adra2c	Zbtb8	7.84956e-09
Kctd12b	Zeb2	0.00123801
Flrt3	Zwint	6.77333e-06
Limch1
LOC638034
Centg2
LOC100045981
Mafg
Iqgap2
Mycn
H2-K1
Col13a1
Pam
Capn3
Glt25d1
Ccdc96
Col4a6
Igfbp5
Lrtm1
Ipo5
LOC100044363
AI747448
C230094A19Rik
Ccnd1
Nfic
Tor1aip1
9430008C03Rik
Ptpru
2810403A07Rik
Ptpru
EG216082
Pycr1
LOC380860
Ypel2
Gas5
Etl4
Olfr380
8430401F14Rik
Dusp6
Odz4
4933432P15Rik
Zfp608
Nfkbiz
Eya1
1110018J23Rik
Cp
Nexn
Meis1
Ednrb
E330035H20Rik
Aldh1a1
Igfbp7
Vldlr
Fcer2a
Tox3
LOC100043821
9830134N18Rik
Gp38
C230029D21Rik
E130318A13Rik
E130306F01Rik
Mcfd2
Prkg1
Add1
Orc3l
Flrt2
Heatr5a
Ccnd1
scl0001233.1_26
Rab34
Nap1l1
Btg1
Btg1
Il6st
2510042H12Rik
Rai14
4631426J05Rik
Adamtsl4
Cdh4
4632401N01Rik
Cited2
1100001I19Rik
Erdr1
D630024O03Rik
Plec1
Myo6
Capn3
Creb3l2
Myo9a
Tdrd7
Suclg2
BC026657
3100003M19Rik
Cp
Polr2f
Kit
Vav1
LOC100046025
Tacc2
Spnb1
Epb4.1l2
Kcnj12
LOC385894
Chrna4
BC030476
Lin7a
Maf
Emr1
LOC100044177
Ccnd2
Clrn1
D1Ertd471e
Rin2
Mrps10
2310075M15Rik
Add1
6720458D17Rik
Ugcgl2
App
Hey1
Ccnd1
Nhsl1
6430527G18Rik
Palld
C920004C08Rik
Pabpc1
Mab21l1
Ttc7
Etv1
Hmga1
Mest
Ep300
Golim4
E030030K01Rik
Mest
Mest
Il6st
2810408M09Rik
Frmd4a
Dock5
Nrm
A130004G07Rik
Atp1b3
Sh3rf1
Txndc5
LOC100048721
Crim1
LOC212390
Ddx3y
Mic2l1
1810013L24Rik
6130401L20Rik
Adra2a
Nav1
P2ry14
2310010M24Rik
D030038I21Rik
Kctd20
LOC386396
Clmn
1700025G04Rik
6720485J18Rik
Glrx
Bcar3
Slfn9
Dkk3
LOC386144
Ldlrad3
Bcl2a1d
5530402F09Rik
Edaradd
LOC383749
C430009E20Rik
LOC100046120
2310047C04Rik
Ptger3
Bcat1
Ass1
Adamts18
2610024B07Rik
Ccr5
Pfkfb2
Pdzk1
Pitx3
EG631797
Upp1
Gnb4
Mfge8
Ccnd2
Tcof1
Sema6a
LOC100046898
E2f2
Dst
Galnt7
Pxdn
2900017F05Rik
R3hdm1
C130089K02Rik
Krt10
Epb4.1l4a
Ctnnd2
Akap13
Magi3
Sparc
Hbb-b1
Prkg1
Trpm3
Pxdn
Edg3
Sox2
Crybb2
C630030A18Rik
Mtap
Sympk
Cgnl1
Raet1b
Wbscr16
Capn7
B4galt1
Nav1
Eml5
LOC545238
Klhl21
Slc7a8
A530025E09Rik
E130112H22Rik
Usp47
1700009P03Rik
Ephb4
Scube1
Mafb
4732471N16Rik
Pon2
2410019A14Rik
A730027B03Rik
LOC280487
Edn1
Palld
A830081L15Rik
Aadacl1
Spry2
Surf4
LOC56628
B830007D08Rik
LOC386085
9626962_211_rc
Etv1
9530071H01Rik
B230385N19Rik
Ssx2ip
LOC100047226
Rrp12
Rfx1
Dctd
Sgk1
Ift20
Rab27b
Rasl11b
Tatdn2
Luc7l2
Gpc4
Zfpm2
Cxxc4
BC066140
Zcchc2
Pax6
Tgif1
Sfrs6
B230312I18Rik
Trmt6
LOC280118
2410051C13Rik
2610019N13Rik
C230004L04
Nap1l1
Arl4a
4732418C03Rik
Nptx2
AU044581
Odz4
2410014A08Rik
Lamc1
D430007A19Rik
Kpnb1
Sepsecs
Trpm3
Cirh1a
Mettl1
Mrpl49
Dnaja2
Snora65
Srr
Gclm
Scube3
E130112H22Rik
Polr3b
Kctd12
6330575B07Rik
Ncl
Ank2
Slc7a11
LOC385830
Tnfrsf21
Zfp655
Tpst2
Gas7
D330008I21Rik
Pknox2
BC003993
Map3k1
LOC630567
LOC381151
Siat8c
LOC675813
Atp8a1
Hbb-b1
Zfx
A930030J18Rik
Dpp7
LOC329190
Kti12
4930405J17Rik
Hmga1
Lemd2
D430004H12Rik
Trib2
Cdv3
1110031I02Rik
Endod1
Pdzk1
Mtmr9
Gbf1
1600010O03Rik
2600013E07Rik
Irs2
LOC381105
Lypd6
LOC382050
Zfp533
Dhx30
Pdia5
B230365C01Rik
Slc12a5
Dnajc11
Ostf1
LOC270589
Rnaset2b
Atp2a2
Senp6
A230067G21Rik
Crygn
Stxbp6
Egr1
Fcrls
3830612M24
LOC381470
A130075K10Rik
H13
Psmg2
Klhl6
Ecd
Wdr9
Senp6
Samd5
2016-09-11
Dnmt3a
Nes
D830048B13Rik
LOC386169
Itgav
Gnl3
2310040G07Rik
1700047G07Rik
BC052328
D130003E24Rik
Gnl3
1700048O20Rik
A930006A19Rik
C230016C14Rik
Ddx21
Slit2
Ctgf
Suclg2
Cd8b
F830033M10Rik
Ctnnd2
Cyb5r1
Daam2
G0B-alpha
Gas7
A430041B07Rik
Pprc1
Enpp2
4833406G21Rik
2700024H10Rik
4921533L14Rik
4833420G17Rik
Gfap
Myo1b
Sec24d
2410187C16Rik
Cnot4
Coro2b
LOC380626
Nup210
Slc11a1
Rhob
2700007P21Rik
9030625A04Rik
Igf2r
OTTMUSG00000004551
Slc38a5
Igsf10
Abcc8
LOC100047738
Adra2c
Rps20
Ggt1
Tfrc
LOC100044376
Igf2r
Frg1
Pvrl3
Alcam
Bcl2l13
5830411K21Rik
E2f2
Cotl1
C030048B08Rik
Glt25d2
Eftud2
Pbk
Rnf113a1
Parva
Fip1l1
1110021P09Rik
LOC665672
Creb3l2
KIF18A
Fip1l1
Atm
C530038F07Rik
Ctnnd2
LOC385679
LOC386298
Has2
Dnajc11
C730026O12Rik
C820018A03Rik
mtDNA_ND2
6430527G18Rik
Bcl2a1b
2600011C06Rik
Ncor1
E2f6
2310047A01Rik
1500010G04Rik
Gbf1
9630009A08Rik
Crygs
Bcor
5730485H21Rik
Exo1
1700009P03Rik
Gns
Sirpa
9530073A13Rik
LOC330553
Otud7b
EG665378
6430578G21Rik
4930564D15Rik
Col4a6
Hnrpa2b1
ENSMUSG00000074075
Mrps10
Edg2
Trps1
LOC385935
Smyd2
Lin28b
Ablim1
A730001L02Rik
Olfml3
Nsbp1
Greb1
5830411J07Rik
LOC231069
Scfd1
Stxbp1
Hadh
Nbeal1
LOC100040968
LOC328272
Sepp1
LOC386099
B130045C05Rik
Rft1
Fn1
Spna2
Mfap1b
LOC331511
Rdh5
Timp3
2700017A04Rik
scl0002297.1_21
Odz2
Lrch1
Serpinh1
Gart
Arl4a
LOC381231
6330569M22Rik
9630005B22Rik
Tpst2
Tspan18
2010312A17Rik
Mdc1
Pum2
Fbxo39
EG627299
LOC333765
Unc84a
Ttc29
Vldlr
Zxda
4930427E19Rik
Ep400
B230206P06Rik
Zwint
Scgn
5430440L12Rik
Dkk3
Cxcl14
6720470G16Rik
Pcnx
6430571H07Rik
Fosl2
Zc3hc1
2700092H06Rik
Gnao1
B930083E23Rik
E130207H16Rik
Rpa2
Ciapin1
2810055F11Rik
Arpc1b
LOC385865
Ppfibp2
Ptprs
2810405J23Rik
Dut
Eif5a
B930094H08Rik
Crygd
1810015C04Rik
D8Ertd738e
Snx5
Adamts12
Sema5a
2610319H10Rik
Eftud2
4921506I22Rik
Tmed10
Ch25h
2410127L17Rik
Fndc3b
Hps3
2700049A03Rik
Brd8
Nckap1l
Pvrl1
Raet1b
Cask
Vav2
scl0001905.1_3
Pcp4l1
Kpnb3
Tnfaip8
Zfp180
Sfrp2
LOC386233
Zfp69
Slc7a11
BC024537
Mtap
Cntn6
Crbn
Hspd1
4930413O22Rik
LOC100048721
LOC547380
Lin28b
Rnf166
Trpm3
4732486I23Rik
Taf15
Tacc2
LOC386254
Ptpn11
Pde4d
D130078K04Rik
Hmga2
Itga6
Tmed10
Srm
6030408K21Rik
Ncl
2810012D02Rik
D930007M19Rik
Akap13
Zfp364
Saps3
Gamt
1110062G22Rik
Zfp276
